# Supplementary material for: Environmental and Climatic Drivers of Phytoplankton Communities in Central Asia
Source: Biology (Basel). 2024 Sep 12;13(9):717. doi: 10.3390/biology13090717 (PMC11428709; doi:10.3390/biology13090717)
Supplement: Supplementary file 1 [file biology-13-00717-s001.zip]

Archive with 1 entries (1 files):
- biology-3175221-supplementary.pdf
